# Supplementary material for: Peritumoral Adipose Tissue Features Derived from [18F]fluoro-2-deoxy-2-d-glucose Positron Emission Tomography/Computed Tomography as Predictors for Response to Neoadjuvant Chemotherapy in Breast Cancer Patients
Source: J Pers Med. 2024 Sep 9;14(9):952. doi: 10.3390/jpm14090952 (PMC11432773; doi:10.3390/jpm14090952)
Supplement: Supplementary file 1 [file jpm-14-00952-s001.zip]

Archive with 1 entries (1 files):
- jpm-3180328-supplementary.pdf
